# Supplementary material for: Placental Cadmium Levels Are Associated with Increased Preeclampsia Risk
Source: PLoS One. 2015 Sep 30;10(9):e0139341. doi: 10.1371/journal.pone.0139341 (PMC4589375; doi:10.1371/journal.pone.0139341)
Supplement: S1 Data — (XLSX) [file pone.0139341.s001.xlsx]

## Sheet: Sheet1
ID	Case_control	Periodontal Disease Treatment	Gestational Age	Cd	Se	Zn	Race	Tobacco Use During Pregnancy	Alcohol	Tobacco use after pregnancy	Maternal age	Education	Public Assistance Recipient	Magnesium Sulfate Treatment	Previous Pregnancies	Method of delivery	Newborn sex	Birthweight	Newborn Head circum	Newborn Length	Fetal Congenital Abnormalities
1	0	1	40.1429	1.76037	155.851	8713.74	1	0	0	0	20	2	1	0	0	1	1	3370	34	50	N
2	1	1	38.7143	1.71279	102.768	6654.12	1	0	0	0	28	1	1		1	1	1	2735	34	46.8	N
3	1	2	37.1429	5.12294	101.93	9635.49	1	0	0	0	23	1	1	1	1	1	2	2040	26	46.5	N
4	0	1	37.8571	3.67603	362.15	5491.68	1	0	0	0	22	2	2	0	1	1	1	3080	34	47.5	N
5	0	2	38.2857	3.87592	174.27	10448.5	1	0	0	0	17	1	1	0	0	1	1	3690	37	48.5	N
6	0	1	41.5714	7.7199	174.753	8762.45	0	0	0	0	26	0	1	0	1	1	1	3420	32	51	N
7	1	1	39.5714	3.16786	156.853	10112	1	0	0	0	21	2	1	1	0	2	2	3505	35	50.7	N
8	0	1	40.5714	3.98283	145.998	11439.8	1	0	0	1	18	1	1		1	1	1	4085	37	52	N
9	1	1	39.1429	6.3352	215.292	9811.28	0	0	0	0	27	0	1	1	1	1	2	3865	36	54	N
10	1	2	40.2857	5.57669	112.308	8501.34	1	0	0	0	21	1	1	1	1	1	2	2820	33.5	51	N
11	0	1	41.2857	1.68702	113.003	8318.19	1	0	0	0	20	1	1		1	1	1	3205	34.5	49.5	N
12	1	2	37.8571	1.25805	303.004	8501	0	0	0	0	30	2	1	1	0	1	2	2470	31	46	N
13	1	2	37.4286	3.52785	91.4965	8723.41	1	0	0	0	21	1	1	0	1	1	2	2805	30	45.5	N
14	0	2	37.8571	4.16632	145.593	5085.38	1	1	0	1	29	1	1	0	1	1	2	3300	33.5	47	Y
15	1	1	37	2.45008	236.372	8537.25	1	0	0	0	18	1	1	1	0	1	1	2640	34	48	N
16	1	2	36.8571	3.50013	110.599	5554.61	1	0	0	0	30	1	1	1	1	1	1	2975	34	49	N
17	1	1	36.8571	2.92907	140.589	9821.51	1	0	0	0	21	1	1	1	0	1	1	2623	32.5	49	N
18	1	2	34.4286	6.58753	150.367	10342.7	1	0	0	0	20	1	1	1	0	1	2	1640	27.5	41	N
19	0	2	39.8571	1.75002	157.533	6658.33	1	0	0	0	20	1	1	0	1	2	1	3155	34.8	52	N
20	0	2	39.2857	6.19731	177.558	10797.6	1	0	0	0	23	1	1	0	1	2	1	3040	34	49.5	N
21	1	2	37	4.67649	136.119	10835.6	1	0	0	0	32	2	1	1	0	2	1	1950	30.5	43.5	N
22	1	2	40.7143	4.9785	287.567	8264.74	0	0	0	0	36	1	1	0	1	2	2	3800	33	52.5	N
23	1	1	37.2857	7.24213	289.916	9609.72	1	0	0	0	28	1	1	1	1	2	2	2945	34	47	N
24	1	2	38.1429	2.49123	347.69	16153.3	0	0	0	0	33	0	1	1	1	1	1	3205	33	50	N
25	0	2	38.2857	0.8563	274.394	9008.35	0	0	0	0	27	1	2		1	1	2	2570	32	47.5	N
26	1	1	37.4286	8.45859	174.48	9489.85	1	1	0	1	25	1	1		1	1	2	2695	32	49	N
27	1	2	37.5714	2.08759	345.281	10566	1	0	0	0	21	1	1	0	1	1	2	2555	33.5	46	N
28	0	1	39.1429	3.46818	155.073	6295	1	0	0	0	23	1	1	0	1	1	1	3065	32	46	N
29	0	1	41.2857	1.76859	130.423	6505.81	1	0	0	0	20	1	1	0	1	1	2	3140	33	50	N
30	0	1	39.1429	3.29697	150.921	7535.7	1	0	0	0	33	2	1	0	1	1	1	3515	32	52.5	N
31	1	2	40	4.08682	217.609	16368.8	0	0	0	1	25	1	1	1	1	1	1	3195	34	54.5	N
32	1	2	40.7143	8.99591	131.389	8856.94	1	0	0	1	21	1	1	1	1	2	1	2930	32	49	N
33	0	2	38.7143	5.05471	149.791	9351.5	0	0	0	0	24	0	1	0	1	1	1	3215	33	53	N
34	0	1	39.2857	6.88845	258.933	9106.74	1	0	0	0	23	1	1	0	1	2	2	3480	36	52	N
35	0	1	40	2.43168	154.183	9131.11	1	0	0	0	21	2	1	0	1	1	2	3435	34	50	N
36	0	2	39.5714	8.16279	162.943	8824.15	1	1	0	1	24	1	1	0	1	1	1	3650	35.5	51	N
37	1	2	40.2857	6.43322	95.0925	9001.08	1	0	0	0	22	1	1	0	1	1	1	3210	33.5	49.5	N
38	0	2	39.4286	8.70976	152.233	6843.25	1	1	0	1	25	1	1		1	1	1	3215	34	51.5	N
39	1	1	37.4286	3.28619	140.037	7761.36	1	0	0	0	25	1	1	0	1	1	2	2885	32	48.5	N
40	1	2	36.7143	3.50842	127.699	11797.9	1	0	0	0	23	1	1		1	1	2	2360	33	46.5	N
41	0	1	40.1429	3.57601	174.632	10605.2	1	0	0	0	20	1	1	0	0	1	2	3155	34	49	N
42	0	1	38.4286	2.27772	257.679	8158.36	1	0	0	0	20	1	1	0	1	1	1	3695	35.5	52.5	N
43	0	2	37.8571	4.69002	230.815	9437.74	0	0	0	0	24	1	2		1	1	1	3060	31	51	N
44	0	2	40	5.13292	287.465	18573.9	1	0	0	0	21	1	1	0	1	2	1	3285	34	47	N
45	0	2	37.1429	2.70832	243.62	7208.83	1	0	0	0	40	2	1	0	1	1	2	3220	34.5	50	N
46	0	2	39.8571	3.34652	329.149	9120.91	1	0	0	0	20	2	1		0	1	1	4100	35	52	N
47	1	2	35.8571	2.59569	290.431	9980.43	1	0	0	0	20	1	1	1	1	1	2	2905	34	49	N
48	0	1	40.5714	3.80348	366.988	9136.02	1	0	0	0	16	1	1		0	1	2	3115	31	52	N
49	1	1	39	5.27616	302.509	9948.82	0	0	0	0	30	2	1	1	1	1	1	4705	36.5	53	N
50	0	2	40.4286	2.14459	514.28	10418.8	1	0	0	0	25	1	1		1	1	2	3160	32.5	53	N
51	0	1	40.1429	0.515973	158.39	7910.92	0	0	0	0	34	0	2		1	1	2	3990	36	51.5	N
52	1	1	36.8571	2.71001	234.863	7049.71	0	0	0	0	19	1	1	0	1	1	1	2795	34	50	N
53	1	1	39.5714	4.24276	238.04	9524.96	0	0	0	0	23	1	2	1	0	1	1	3110	34	51	N
54	1	2	40.7143	5.05706	274.284	9997.53	0	0	0	0	19	1	1	1	0	2	2	3570	34	51	N
55	1	2	41.2857	5.46624	331.681	9773.88	1	0	0	0	22	1	1	1	1	1	2	3520	34.5	50.5	N
56	1	1	38.4286	3.33488	310.641	10293.9	1	0	0	0	23	2	2	0	1	2	1	3700	35	53	N
57	0	1	40.2857	4.42958	264.022	15092.4	1	0	0	0	21	1	1		1	1	2	3205	34	47	N
58	0	1	38.5714	2.2367	288.318	7232.02	1	0	0	1	22	1	2	0	1	2	2	2730	33	48.5	N
59	1	2	26.2857	2.20549	117.745	9094.01	1	0	0	0	19	1	1	1	1	2	1	760	23.5	33	N
60	1	1	39.2857	2.94257	163.351	6592.46	1	0	0	1	19	1	1	1	1	1	1	3610	48.3	50.8	N
61	1	2	37.5714	4.08612	90.1554	8311.32	1	0	0	1	21	1	1	1	1	1	2	2905	33	47.6	N
62	0	1	37.1429	1.91132	100.498	5353.33	1	1	0	1	21	1	1	0	0	1	2	2810	31	49	N
63	0	1	41	1.38621	111.207	5163.59	0	0	0	0	32	2	2	0	0	1	2	3395	35.5	51	N
64	1	2	39.5714	11.9047	244.9	8859.6	0	0	0	0	40	2	2	0	1	2	1	4125	36	53.5	N
65	0	2	38.2857	2.70167	226.516	6784.47	1	0	0	0	19	1	1	0	1	1	1	3075	32	50	N
66	1	1	40.2857	6.58787	156.625	8044.83	0	0	0	0	18	1	1	1	0	1	1	3325	35.6	50.8	N
67	0	1	39.1429	1.96094	139.281	10924.3	0	0	0	0	30	1	2	0	1	2	1	4125	34.3	50.8	N
68	0	1	40.1429	2.58524	272.093	8323.74	0	1	0	1	23	2	2	0	0	1	2	3720	34.3	50.8	N
69	0	1	38.2857	5.95772	463.174	15819.1	0	0	0	0	20	1	1		1	1	2	3080	33	48.3	N
70	0	2	39.8571	4.49091	262.915	10346.7	0	0	0	0	29	0	1		1	1	2	2675	33.3	49	N
71	0	2	41.1429	5.93634	188.073	9430.51	0	1	0	1	21	1	1		1	1	1	3590	33.3	49.3	N
72	1	2	36.5714	1.8386	268.741	7919.71	1	0	0	1	23	1	1	1	1	1	2	2450	33	47	N
73	0	2	40.4286	2.66701	252.431	7582.31	0	0	0	0	35	1	2		1	1	1	3910	35.5	54.6	N
74	0	1	39.5714	3.0135	235.171	8230.59	0	0	0	0	22	0	2	0	1	1	1	3080	34.3	48.3	N
75	0	2	40.8571	5.01307	138.55	8373.2	0	0	1	0	41	2	2	0	1	1	2	3665	34.3	52.1	N
76	0	2	37.4286	2.91791	150.559	6962.15	0	0	0	0	27	2	2	1	1	1	1	3150	35.5	49	N
77	0	2	38.5714	4.47385	281.002	7264.64	0	0	0	0	25	0	2	0	1	1	1	4020	34.5	49.5	N
78	0	2	38.5714	4.47385	281.002	7264.64	0	0	0	0	25	0	2	0	1	1	1	4020	34.5	49.5	N
79	0	1	39.7143	0.89883	176.746	5127.68	1	0	0	0	20	1	1		1	1	1	2885	34.5	49	N
80	1	2	36.5714	2.36195	185.143	8226.32	0	0	0	0	21	0	1		1	1	2	2355	30.5	45.8	N
81	1	2	37.8571	14.4896	277.972	12219.8	1	1	1	1	29	1	1	1	1	2	1	2640	31	48.3	N
82	0	1	40.7143	2.10746	213.847	7723.83	0	0	0	0	34	1	2		1	1	2	4337	33	52.6	N
83	0	2	38.5714	1.65404	380.114	8474.43	1	1	0	1	29	1	1	0	1	2	2	2515	33.5	44.5	N
84	0	2	39.4286	2.53895	194.725	5448.09	1	0	0	0	23	2	2		1	1	1	3390	34.5	49.5	N
85	0	2	40.4286	3.32023	199.791	7888.48	0	0	0	0	24	2	2		1	1	1	3725	34.3	53.3	N
86	1	2	38.2857	1.18437	356.297	8602.72	0	0	0	0	20	1	2	0	0	1	2	2765	33.2	51	N
87	0	1	39	3.06591	166.302	7392.91	1	0	0	0	27	1	1	0	1	2	2	3235	34.3	48.5	N
88	1	1	39.5714	5.50877	234.245	9517.77	0	0	1	0	33	2	2	0	0	2	1	3745	37	52.7	N
89	0	1	39.5714	4.33701	161.216	8192.4	0	0	0	0	24	1	2		1	1	2	3805	36.8	51.3	N
90	0	1	41.5714	4.94176	320.875	8861.88	0	0	0	0	26	2	2		1	1	1	3700	36.5	52.1	N
91	1	2	37	3.16751	301.21	12138.2	0	0	0	0	34	2	2	0	1	1	1	3560	35.8	50.8	N
92	0	1	38.8571	3.85433	126.951	6821.42	0	0	0	0	28	1	1	0	0	1	1	3260	33	48.3	N
93	0	1	38.8571	2.13741	135.512	7810.46	0	0	0	0	32	2	2	0	1	2	1	3405	35	51	N
94	1	2	38.1429	3.56941	311.292	8319.29	1	0	0	1	37	1	1	1	1	1	2	3070	30.5	46.5	N
95	1	2	40.4286	3.86838	230.718	9561.56	0	0	0	0	29	2	1	1	0	1	1	2770	32	48.3	N
96	0	2	39.7143	2.89458	91.5092	3783.3	0	0	0	0	30	1	1	0	1	1	2	3365	34.5	50.9	N
97	0	2	40.2857	2.28555	165.677	8611.52	1	0	0	0	27	1	1	0	1	2	1	3305	33	48	N
98	1	2	35.2857	1.86998	254.456	7397.73	1	0	0	1	19	1	1	0	1	1	1	2555	31	47	N
99	1	1	34.4286	2.24703	224.648	4825.02	1	1	0	1	24	0	1	1	1	2	1	2130	30	45	Y
100	1	1	34.4286	2.24703	224.648	4825.02	1	1	0	1	24	0	1	1	1	2	1	2130	30	45	Y
101	0	2	39.8571	3.04	185.262	6890.89	0	0	0	0	27	2	1	0	1	2	1	3705	36.2	51	N
102	0	2	42	2.5879	270.624	7395.19	0	0	0	0	24	2	2	0	1	2	1	4030	35.5	51	N
103	1	1	37.4286	6.9767	327.132	8791.09	0	0	0	0	23	2	2	1	0	1	1	2605	34.5	46.4	N
104	1	2	38.5714	5.61706	407.652	9485.84	1	0	0	1	19	1	1	1	0	2	1	3000	32.9	50	N
105	1	2	38.4286	2.88227	314.572	9036.89	0	0	0	0	22	1	1	0	1	1	1	3055	34.5	49	N
106	0	2	41	1.96314	451.176	6302.37	0	0	0	0	23	1	2		1	1	2	3120	33.5	51.5	N
107	1	1	41	2.56854	206.728	8694.97	0	0	0	0	21	0	1	1	1	1	2	4035	37	50.8	N
108	1	2	40.2857	1.89071	275.064	6784.21	0	0	0	1	22	1	1	0	1	2	2	3205	34	49.5	N
109	1	1	35.2857	2.6597	292.086	8195.01	0	0	0	0	17	0	1	0	1	1	2	2435	32	45	N
110	1	1	35.2857	2.6597	292.086	8195.01	0	0	0	0	17	0	1	0	1	1	2	2435	32	45	N
111	1	2	40.2857	2.2374	222.648	8442.07	0	0	0	0	26	1	1	1	0	2	2	3845	35.5	50.8	N
112	1	1	39	3.04715	335.372	6676.09	1	0	0	0	19	1	1	1	0	1	1	3380	36.4	51	N
113	1	1	39	3.04715	335.372	6676.09	1	0	0	0	19	1	1	1	0	1	1	3380	36.4	51	N
114	1	2	40	1.42058	207.277	6719.72	0	0	0	0	25	1	1	1	0	2	2	3460	33	49.5	N
115	1	2	39.8571	2.71055	293.226	9145.37	0	0	0	0	17	1	2	1	0	2	2	3940	36	49.5	N
116	0	1	38.4286	6.82749	361.531	11734.4	1	0	0	0	20	1	2	0	0	2	2	3175	32.3	48.3	N
117	0	2	41.2857	2.58476	202.517	9930.31	0	0	0	0	17	1	1		0	2	1	3960	35.5	50.3	N
118	0	2	37.8571	4.05968	319.582	11570.7	0	0	0	1	35	2	1	0	1	2	1	3643	34.5	52	Y
119	0	2	40.2857	5.41993	281.544	6808.32	0	0	0	0	26	1	1		1	1	2	4125	35	52	N
120	1	2	39.2857	3.45804	202.765	6284.58	0	0	0	1	25	2	1	1	0	2	2	2802	33	55	N
121	0	2	38.8571	1.58843	162.775	8004.7	0	0	0	0	30	1	1	0	1	2	1	3145	34	50	N
122	1	2	31	2.90416	269.672	9256.73	0	0	0	0	20	1	1	1	1	2	1	1420	29	40	N
123	0	2	40.8571	1.87365	380.273	9767.52	0	0	0	0	23	1	1	0	0	2	1	4040	36.2	57	N
124	0	1	40.7143	4.12741	283.054	8104.28	1	0	0	0	26	2	1		1	2	1	2970	34.9	49	Y
125	1	2	38.2857	1.41688	251.933	5798.12	0	0	0	0	31	0	2	1	1	2	1	2940	34.5	48	N
126	0	2	40.4286	1.46328	196.05	7562.86	0	0	0	0	28	1	1	0	1	2	2	4495	36.5	55	N
127	1	2	38.8571	4.82606	434.713	7878.96	0	0	0	0	33	1	2	0	1	1	1	2966	34	45	N
128	1	1	39.7143	2.43382	243.985	9328.75	0	0	0	0	16	1	1	1	0	1	1	3155	34	48	N
129	1	2	38	2.52755	252.494	8466.38	0	0	0	0	30	2	1	1	1	2	2	3968	36.5	51	N
130	1	2	38	2.52755	252.494	8466.38	0	0	0	0	30	2	1	1	1	2	2	3968	36.5	51	N
131	1	2	38	2.52755	252.494	8466.38	0	0	0	0	30	2	1	1	1	2	2	3968	36.5	51	N
132	1	1	41.4286	3.01031	302.691	10515.5	0	0	0	0	21	1	1	1	0	2	2	3661	34	53.5	N
133	1	2	41.7143	1.04712	304.793	8939.29	0	0	0	0	29	1	2	1	1	1	1	3612	35	52	N
134	0	2	39.4286	3.4903	360.008	11162.1	0	0	0	1	23	1	2	0	1	1	1	3287	33.5	53.3	N
135	0	2	39	1.87223	364.227	9172.16	0	0	0	0	20	1	1	0	1	1	2	2754	33.5	48	N
136	0	2	41.4286	7.43049	200.295	6463.85	0	0	0	0	25	1	1	0	1	1	1	3571	35	52	N
137	1	1	37	2.25531	226.819	7295.76	0	0	0	0	20	1	1	0	1	2	1	4940	38.5	53	N
138	1	1	39.4286	2.204	317.179	9423.88	0	0	0	0	33	1	2	1	1	1	2	2388	32	45.5	N
139	0	1	39.4286	2.04718	139.721	3595.24	0	0	0	0	21	1	1		1	1	1	3590	35	53	N
140	0	2	38	2.63872	383.515	8109.8	0	0	0	0	26	2	1		1	2	1	3017	49	33	N
141	1	1	42.1429	4.39212	391.869	6939.62	0	0	0	0	37	0	1		1	1	1	3872	36	55	N
142	0	2	39.2857	3.75848	382.93	9184.47	0	0	0	0	21	1	1		1	1	1	3396	34.5	53.5	N
143	1	1	31.2857	3.80627	263.975	9886.69	0	0	0	0	22	2	1	1	0	1	2	1572	26.5	40	N
144	1	1	35.2857	1.54441	433.264	8705.7	1	0	0	0	17	1	1	0	0	1	2	2660	31.5	48.5	N
145	1	1	33.2857	3.29011	173.17	8391.74	0	0	1	0	30	1	1	1	1	2	1	1749	31	42.5	N
146	0	1	40.1429	5.44214	164.936	10060	0	0	0	0	31	1	2		1	1	1	3510	34	50.5	N
147	1	2	38.7143	2.12239	277.824	10288.6	0	0	0	0	21	0	1	1	0	1	2	2654	34	49	N
148	0	1	40.5714	3.20747	192.249	8029.98	0	0	0	0	28	1	2	0	1	1	1	3909	35	56.5	N
149	1	1	38.5714	2.2195	315.375	10416.1	0	0	0	0	19	1	1	1	1	1	2	3279	34.5	49	N
150	1	1	38.4286	4.26876	332.704	10543.8	0	0	0	0	17	1	1	1	0	1	1	2658	33	50.5	N
151	0	2	40.7143	4.34959	169.179	8513.23	0	0	0	0	24	1	1	0	1	1	2	3381	35	51	N
152	1	2	39.1429	1.86124	237.346	8771.8	0	0	0	0	26	1	2	1	1	1	2	2747	33.5	49	N
153	1	1	37.8571	4.51529	315.737	9889.47	0	0	0	0	24	1	2	1	1	1	2	2832	33.4	50	N
154	0	2	39	1.91843	193.61	6827.96	0	0	0	0	34	0	2	0	1	2	1	3171	34	47	Y
155	0	2	39	1.91843	193.61	6827.96	0	0	0	0	34	0	2	0	1	2	1	3171	34	47	Y
156	0	1	38.5714	3.76466	348.605	9076.7	0	0	0	0	27	0	1	0	1	2	2	3747	33.7	52.5	N
157	0	2	39.8571	2.91829	288.129	7257.98	0	0	0	1	31	0	1		1	2	1	3324	35	52.5	N
158	1	2	40.5714	1.97941	362.259	8853.1	0	0	0	0	21	1	2	1	0	1	2	3284	34	50.5	N
159	0	1	37.2857	1.6352	291.366	7355.06	0	0	0	0	24	1	1	0	1	1	2	3346	34	48.5	N
160	0	2	39	4.90231	224.398	10947.1	0	0	0	0	35	1	1	0	1	2	2	3190	35.5	48.5	N
161	1	2	39.5714	5.18666	276.019	10782.8	0	0	0	0	17	1	1	1	0	1	1	3073	32	50.5	N
162	1	2	37.2857	2.66185	445.614	8657.51	0	0	0	0	25	0	1	1	1	1	2	2738	32.5	48.5	N
163	0	2	40.8571	5.55984	353.161	8762.79	0	0	0	0	33	2	2		1	2	1	4128	35.5	56	N
164	1	1	38.1429	2.87166	333.961	8283.77	0	0	0	0	28	2	1	1	1	2	1	3171	34	49	N
165	1	1	38.1429	2.87166	333.961	8283.77	0	0	0	0	28	2	1	1	1	2	1	3171	34	49	N
166	0	2	40.7143	1.21145	416.494	6056.89	0	0	1	0	19	1	1	0	0	1	1	3259	32.5	51	N
167	1	2	30.1429	2.12498	359.53	6833.8	0	0	0	0	31	1	1	1	1	1	2	1360	28	39	N
168	1	1	40.2857	0.840273	335.104	8350.69	0	0	0	0	21	2	2	1	1	1	1	3056	33.5	52	N
169	0	1	40.5714	4.35408	308.943	10268.8	0	0	0	0	21	0	2	0	0	2	2	4090	35	55	N
170	0	2	39.7143	1.80807	304.161	8913.04	0	0	0	1	24	1	1		1	1	2	3166	35	51	N
171	0	2	39.2857	3.18525	305.13	7838.48	0	0	0	0	32	0	1	0	1	2	2	3135	33.5	50	N
172	1	2	38.5714	4.29158	298.837	8929.47	0	0	0	0	19	1	1	1	1	1	2	3684	36	51	N
